# Supplementary material for: VAR2CSA Serology to Detect Plasmodium falciparum Transmission Patterns in Pregnancy
Source: Emerg Infect Dis. 2019 Oct;25(10):1851–60. doi: 10.3201/eid2510.181177 (PMC6759269; doi:10.3201/eid2510.181177)
Supplement: Appendix 2 — Supplemental results from study of VAR2CSA serologic testing to detect Plasmodium falciparum transmission patterns. [file 18-1177-Techapp-s2.xlsx]

## Sheet: Table 1
Article DOI: https://doi.org/10.3201/eid2510.181177
	HIV-uninfected																	HIV-infected
	2003-2005				2010-2012													2003-2005				2010-2012
	Mozambique				Mozambique			Benin			Gabon			Tanzania				Mozambique				Mozambique			Kenya
	included	all	p		included	all	p	included	all	p	included	all	p	included	all	p		included	all	p		included	all	p	included	all	p
Variable	N=65	N=324			N=485	N=1183		N=854	N=1183		N=131	N=1183		N=31	N=1200			N=81	N=117			N=362	N=561		N=296	N=465
Year delivery, n(%)
2003	0 (0)	22 (7)			0 (0)	0 (0)		0 (0)	0 (0)		0 (0)	0 (0)		0 (0)	0 (0)			0 (0)	12 (10)			0 (0)	0 (0)		0 (0)	0 (0)
2004	22 (34)	210 (65)			0 (0)	0 (0)		0 (0)	0 (0)		0 (0)	0 (0)		0 (0)	0 (0)			45 (56)	56 (48)			0 (0)	0 (0)		0 (0)	0 (0)
2005	43 (66)	91 (28)	<0.001		0 (0)	0 (0)		0 (0)	0 (0)		0 (0)	0 (0)		0 (0)	0 (0)			36 (44)	49 (42)	0.005		0 (0)	0 (0)		0 (0)	0 (0)
2010	0 (0)	0 (0)			99 (20)	301 (26)		457 (54)	614 (55)		22 (17)	242 (23)		4 (13)	344 (32)			0 (0)	0 (0)			100 (28)	111 (21)		57 (19)	81 (19)
2011	0 (0)	0 (0)			293 (60)	672 (58)		335 (39)	425 (38)		60 (46)	535 (52)		27 (87)	539 (50)			0 (0)	0 (0)			188 (52)	284 (52)		144 (49)	222 (51)
2012	0 (0)	0 (0)			93 (19)	182 (16)	0.028	62 (7)	72 (6)	0.659	49 (37)	250 (24)	0.013	0 (0)	204 (19)	<0.001		0 (0)	0 (0)			74 (20)	146 (27)	0.014	95 (32)	129 (30)	0.752
Parity, n(%)
Primigravidae	17 (26)	94 (29)			181 (37)	447 (38)		188 (22)	272 (23)		38 (29)	352 (30)		16 (52)	480 (40)			28 (35)	32 (27)			46 (13)	78 (14)		22 (7)	46 (10)
Multigravidae	48 (74)	230 (71)	0.764		304 (63)	736 (62)	0.868	666 (78)	911 (77)	0.629	93 (71)	831 (70)	0.920	15 (48)	720 (60)	0.199		53 (65)	85 (73)	0.345		316 (87)	483 (86)	0.623	274 (93)	419 (90)	0.297
Age, n(%)
<20	19 (29)	114 (35)			181 (37)	464 (39)		86 (10)	122 (10)		42 (32)	357 (30)		5 (16)	162 (14)			27 (33)	32 (27)			41 (11)	65 (12)		15 (5)	33 (7)
20-24	17 (26)	91 (28)			123 (25)	289 (24)		281 (33)	393 (33)		45 (34)	333 (28)		14 (45)	437 (36)			26 (32)	38 (32)			84 (23)	156 (28)		96 (32)	145 (31)
≥ 25	29 (45)	119 (37)	0.486		181 (37)	430 (36)	0.764	487 (57)	668 (56)	0.968	44 (34)	492 (42)	0.161	12 (39)	601 (50)	0.407		28 (35)	47 (40)	0.639		237 (65)	340 (61)	0.267	185 (62)	285 (62)	0.538
IPTp, n(%)
Sulfadoxine-pyrimethamine	65 (100)	324 (100)			151 (31)	392 (33)		288 (34)	394 (33)		55 (42)	393 (33)		11 (35)	399 (33)			81 (100)	117 (100)			0 (0)	0 (0)		0 (0)	0 (0)
Mefloquine	0 (0)	0 (0)			334 (69)	791 (67)		566 (66)	789 (67)		76 (58)	790 (67)		20 (65)	801 (67)			0 (0)	0 (0)			178 (49)	280 (50)		139 (47)	231 (50)
Placebo*	0 (0)	0 (0)	N/E		0 (0)	0 (0)	0.455	0 (0)	0 (0)	0.849	0 (0)	0 (0)	0.052	0 (0)	0 (0)	0.847		0 (0)	0 (0)	N/E		184 (51)	281 (50)	0.788	157 (53)	234 (50)	0.503
Microscopy peripheral blood, n(%)†
Positive	4 (6)	22 (7)			10 (2)	23 (2)		70 (8)	84 (8)		2 (2)	46 (5)		0 (0)	0 (0)			6 (7)	6 (5)			8 (2)	10 (2)		10 (3)	22 (5)
Negative	61 (94)	289 (93)	1.000		475 (98)	1080 (98)	1.000	770 (92)	908 (92)	0.933	128 (98)	921 (95)	0.110	31 (100)	1059 (100)	N/E		75 (93)	106 (95)	0.563		350 (98)	502 (98)	0.812	283 (97)	391 (95)	0.273
Microscopy placental blood, n(%)†
Positive	4 (6)	21 (7)			12 (2)	23 (2)		67 (9)	74 (9)		1 (1)	37 (4)		0 (0)	2 (0)			5 (6)	6 (6)			7 (2)	8 (2)		10 (4)	19 (5)
Negative	60 (94)	263 (93)	1.000		471 (98)	974 (98)	0.856	659 (91)	776 (91)	0.724	124 (99)	880 (96)	0.075	31 (100)	1034 (100)	1.000		76 (94)	97 (94)	1.000		329 (98)	453 (98)	0.794	275 (96)	381 (95)	0.450
Placental histology, n(%)†
Active infection	9 (14)	30 (11)			4 (1)	12 (1)		78 (11)	10 (83)		3 (2)	27 (3)		1 (3)	17 (2)			7 (9)	9 (9)			6 (2)	6 (1)		9 (3)	14 (4)
Negative‡	56 (86)	248 (89)	0.515		477 (99)	997 (99)	0.604	649 (89)	769 (90)	0.559	126 (98)	878 (97)	1.000	30 (97)	993 (98)	0.414		74 (91)	93 (91)	1.000		328 (98)	456 (99)	0.571	276 (97)	386 (96)	1.000
IPTp, intermitent preventive treatment during pregnancy; qPCR, quantitative polimerase chain reaction.
*All HIV-infected women who received placebo were under cotrimoxazol prophylaxis.
†Not determined: 747 microscopy peripheral blood, 1170 microscopy placental blood and 1224 histology in all.
‡No P. falciparum parasites observed.
N/E, Not estimated due to absence of sample in one of the groups.
Comparisons were performed by Fisher exact text.

## Sheet: Table 2
Position	Peptide	Length	Aminoacid sequence (N-terminal to C-terminal)
NTS	p1	56	I	A	D	K	I	E	A	Y	L	G	A	K	S	N	D	S	K	I	D	Q	S	L	K	A	D	P	S	E	V	Q	Y	Y	R	S	G	G	D	G	Y	Y	L	K	N	N	I	C	K
DBL1X	p4	52	D	E	N	Y	K	K	L	R	E	D	W	W	N	A	N	R	Q	K	V	W	E	V	I	T	C	G	A	R	S	N	D	L	L	I	K	R	R	W	R	T	S	K	E	S	N	G	E
	p5	51	C	R	K	C	G	H	Y	E	E	K	V	P	T	K	L	D	Y	V	P	Q	F	L	R	W	L	T	E	W	I	E	D	L	Y	R	E	K	Q	N	L	I	D	D	M	E	R	H	R
	p6	38	E	G	T	S	Y	C	N	M	C	K	E	K	C	K	K	Y	C	E	C	V	K	K	W	K	S	E	W	E	N	Q	K	N	K	Y	K	D	L	Y
ID1	p8	48	D	E	V	C	N	C	N	E	S	E	I	S	S	V	G	Q	A	Q	T	S	G	P	S	S	N	K	T	C	I	T	H	S	S	I	K	A	N	K	K	K	V	C	K	D	V	K	L
DBL2X	p10	64	G	L	Q	K	E	Y	A	N	T	I	G	L	P	P	R	T	Q	S	L	Y	L	G	N	L	P	K	L	E	N	V	C	K	G	V	T	D	I	N	F	D	T	K	E	K	F	L	A
	p11	50	K	L	C	K	A	L	E	Y	S	F	A	D	Y	G	D	L	I	K	G	T	S	I	W	D	N	E	Y	T	K	D	L	E	L	N	L	Q	K	I	F	G	K	L	F	R	K	Y	I
	p12	36	T	S	Y	S	S	L	D	E	L	R	E	S	W	W	N	T	N	K	K	Y	I	W	L	A	M	K	H	G	A	G	M	N	S	T	T	C
ID2	p18	35	C	E	C	Y	E	L	W	I	E	K	I	K	E	Q	W	D	K	Q	K	D	N	Y	N	K	F	Q	S	K	Q	I	Y	D	A	N	K
DBL3X	p20	52	Y	I	R	G	C	Q	P	K	R	Y	D	G	F	I	F	P	G	K	G	G	E	K	Q	W	I	C	K	D	T	I	I	H	G	D	T	N	G	A	C	I	P	P	R	T	Q	N	L
	p21	51	W	D	K	S	Y	G	G	R	S	N	I	K	N	D	T	K	E	S	L	K	N	K	L	K	N	A	I	Q	K	E	T	E	L	L	Y	E	Y	H	D	K	G	T	A	I	I	S	R
	p22	48	N	N	S	N	G	L	P	K	G	F	C	H	A	V	Q	R	S	F	I	D	Y	K	N	M	I	L	G	T	S	V	N	I	Y	E	Y	I	G	K	L	Q	E	D	I	K	K	I	I
	p23	35	S	G	A	D	K	V	N	D	W	W	K	G	I	E	G	E	M	W	G	A	V	K	C	G	I	T	K	I	N	K	K	Q	K	K	N
	p24	45	E	C	G	V	S	P	P	T	G	N	D	E	D	Q	F	V	S	W	F	K	E	W	G	E	Q	F	C	I	E	R	L	R	Y	E	Q	N	I	R	E	A	C	T	I	N	G
DBL4ε	P27	52	N	N	K	S	L	C	H	E	K	G	N	D	R	T	W	S	K	K	Y	I	K	K	L	E	N	G	R	T	L	E	G	V	Y	V	P	P	R	R	Q	Q	L	C	L	Y	E	L	F
	P29	65	A	N	K	K	A	C	C	A	I	R	G	S	F	Y	D	L	E	D	I	I	K	G	N	D	L	V	H	D	E	Y	T	K	Y	I	D	S	K	L	N	E	I	F	G	S	S	N	K
ID4	P33	44	S	N	K	E	S	E	D	G	K	D	Y	S	M	I	M	E	P	T	V	I	D	Y	L	N	K	R	C	N	G	E	I	N	G	N	Y	I	C	C	S	C	K	N	I	G
DBL5ε	P35	53	Y	P	L	D	R	C	F	D	D	K	S	K	M	K	V	C	D	L	I	G	D	A	I	G	C	K	D	K	T	K	L	D	E	L	D	E	W	N	D	M	D	M	R	D	P	Y	N
	P36	53	I	P	P	R	R	R	Q	L	C	F	S	R	I	V	R	G	P	A	N	L	R	N	L	N	E	F	K	E	E	I	L	K	G	A	Q	S	E	G	K	F	L	G	N	Y	Y	N	E
	P37	47	K	E	K	A	L	E	A	M	K	N	S	F	Y	D	Y	E	Y	I	I	K	G	S	D	M	L	T	N	I	Q	F	K	D	I	K	R	K	L	D	K	L	L	T	K	E	T	N	N
	P38	57	D	W	W	K	T	N	K	K	S	I	W	N	A	M	L	C	G	Y	K	K	S	G	N	K	I	I	D	P	S	W	C	T	I	P	T	T	E	K	P	P	Q	F	L	R	W	I	K
	P39	65	K	E	Y	V	K	S	E	C	S	N	V	T	N	I	N	L	G	S	Q	A	S	E	S	N	N	C	T	S	E	I	R	K	Y	Q	E	W	S	R	K	R	S	I	Q	W	E	A	I
DBL6ε	P42	62	T	D	L	L	V	K	N	S	S	D	I	N	K	G	V	L	I	P	P	R	R	K	N	L	F	L	N	I	D	P	S	D	I	C	K	Y	K	K	N	P	K	L	F	N	D	F	I
	P44	35	T	D	G	Q	N	E	K	R	K	T	W	W	D	M	N	K	Y	H	I	W	E	S	M	L	C	G	Y	K	Q	A	G	G	D	T	K
ID6	P46	35	P	L	P	P	Q	N	D	E	P	I	T	S	D	I	L	Q	K	T	I	P	F	G	I	A	L	A	L	G	S	I	A	F	L	F	M
[truncated: 18 more columns]

## Sheet: Table 3
Pregnant Spanish women (n=49) vs pregnat Mozambican women (n=637)
Variable	Ratio (95% CI)*	p	q
Proteins
DBL3X	8.24 (4.85; 14)	<0.001	<0.001
DBL5ε	8.5 (4.9; 14.75)	<0.001	<0.001
DBL6ε	1.11 (0.82; 1.49)	0.503	0.503
AMA1	24.51 (18.53; 32.43)	<0.001	<0.001
MSP119	85.07 (46.72; 154.9)	<0.001	<0.001
Peptides
p1	3.08 (2.22; 4.25)	<0.001	<0.001
p4	2.65 (1.79; 3.9)	<0.001	0.001
p5	3.15 (2.2; 4.52)	<0.001	<0.001
p6	4.32 (2.96; 6.31)	<0.001	<0.001
p8	2.85 (1.92; 4.23)	<0.001	<0.001
p10	2.24 (1.65; 3.04)	<0.001	<0.001
p11	2.37 (1.78; 3.15)	<0.001	<0.001
p12	2.92 (2.18; 3.91)	<0.001	<0.001
p18	2.53 (1.74; 3.68)	<0.001	0.001
p20	2.24 (1.64; 3.06)	<0.001	<0.001
p21	2.23 (1.68; 2.95)	<0.001	<0.001
p22	1.74 (1.31; 2.31)	<0.001	<0.001
p23	1.71 (1.33; 2.2)	<0.001	<0.001
p24	2.13 (1.63; 2.78)	<0.001	<0.001
p27	3.58 (2.71; 4.75)	<0.001	<0.001
p29	1.55 (1.1; 2.18)	0.012	0.012
p33	2.5 (1.91; 3.28)	<0.001	<0.001
p35	2.29 (1.6; 3.27)	<0.001	0.007
p36	3.03 (2.33; 3.95)	<0.001	<0.001
p37	2.53 (1.84; 3.49)	<0.001	<0.001
p38	2.7 (2.11; 3.46)	<0.001	<0.001
p39	3.01 (2.2; 4.1)	<0.001	<0.001
p42	2.67 (1.93; 3.70)	<0.001	<0.001
p44	2.32 (1.71; 3.15)	<0.001	<0.001
p46	2.07 (1.49; 2.89)	<0.001	<0.001
pCSP	8.2 (4.84; 13.87)	<0.001	<0.001
CI. confidence interval; p, p-value; q, q-value obtained by the Simes procedure.
*Ratio of normalized median fluorescence intensity (nMFIs) measured in pregnant Spanish women compared with those from Mozambique, assessed by linear regression.

## Sheet: Table 4
2004-2005 (n=146) vs 2010-2012 (n=491)
Variable	Ratio (95% CI)*	p	q
Proteins
DBL3X	0.35 (0.25; 0.51)	<0.001	0.001
DBL5ε	0.31 (0.21; 0.46)	<0.001	<0.001
DBL6ε	0.56 (0.45; 0.70)	<0.001	<0.001
AMA1	0.69 (0.59; 0.82)	0.084	0.109
MSP119	0.43 (0.28; 0.65)	0.083	0.109
Peptides
p1	0.55 (0.44; 0.70)	0.004	0.013
p4	0.59 (0.46; 0.77)	0.091	0.112
p5	0.46 (0.36; 0.59)	0.013	0.029
p6	0.58 (0.44; 0.75)	0.027	0.052
p8	0.44 (0.33; 0.58)	0.002	0.006
p10	0.74 (0.59; 0.93)	0.008	0.021
p11	0.79 (0.65; 0.96)	0.137	0.158
p12	0.55 (0.44; 0.68)	0.001	0.004
p18	0.58 (0.44; 0.75)	0.020	0.041
p20	0.60 (0.48; 0.74)	0.008	0.021
p21	0.67 (0.56; 0.81)	0.033	0.057
p22	0.77 (0.64; 0.94)	0.096	0.114
p23	0.78 (0.65; 0.93)	0.047	0.069
p24	0.64 (0.53; 0.78)	0.013	0.029
p27	0.62 (0.51; 0.75)	<0.001	0.001
p29	0.72 (0.56; 0.92)	0.183	0.189
p33	0.75 (0.62; 0.91)	0.176	0.188
p35	0.64 (0.50; 0.82)	0.200	0.199
p36	0.55 (0.46; 0.66)	<0.001	<0.001
p37	0.65 (0.53; 0.81)	0.044	0.068
p38	0.66 (0.56; 0.77)	<0.001	<0.001
p39	0.52 (0.42; 0.65)	<0.001	<0.001
p42	0.65 (0.52; 0.81)	0.158	0.175
p44	0.67 (0.55; 0.81)	0.031	0.056
p46	0.67 (0.54; 0.84)	0.036	0.059
pCSP	0.48 (0.33; 0.70)	0.068	0.096
CI. confidence interval; p, p-value; q, q-value obtained by the Simes procedure.
*Ratio of normalized median fluorescence intensity (nMFIs) measured in pregnant Mozambican women delivering during 2004-2005 compared with those delivering during 2010-2012 corresponding to a trend of malaria decrease assessed by linear regression adjusted by parity, age, treatment and HIV.

## Sheet: Table 5
	P. falciparum infected (n=49) vs uninfected (n=190)				Multigravid (n=175) vs Primigravid (n=64)				Seroprevalences at delivery (n=239)
Variable	Ratio (95% CI)*	p	q		Ratio (95% CI)†	p	q		% (95% CI)
Proteins
DBL3X	8.83 (5.33; 14.62)	<0.001	<0.001		2.22 (1.10; 4.51)	0.028	0.288		44.77 (38.42; 51.11)
DBL5ε	15.06 (8.29; 27.37)	<0.001	<0.001		3.72 (1.61; 8.59)	0.002	0.066		49.79 (43.41; 56.18)
DBL6ε	3.13 (2.33; 4.21)	<0.001	<0.001		1.84 (1.22; 2.79)	0.004	0.066		12.55 (8.32; 16.78)
AMA1	1.80 (1.30; 2.50)	<0.001	0.001		1.20 (0.76; 1.90)	0.439	0.621		88.70 (84.66; 92.75)
MSP119	3.69 (1.83; 7.46)	<0.001	0.001		1.60 (0.60; 4.29)	0.351	0.595		89.12 (85.15; 93.10)
Peptides
p1	1.73 (1.22; 2.46)	0.002	0.003		1.15 ( 0.70; 1.88)	0.574	0.659		23.43 (18.02; 28.84)
p4	1.92 (1.30; 2.84)	0.001	0.002		1.40 ( 0.81; 2.42)	0.229	0.542		21.76 (16.49; 27.03)
p5	2.15 (1.39; 3.31)	<0.001	0.001		1.46 ( 0.80; 2.68)	0.219	0.542		25.94 (20.34; 31.54)
p6	1.62 (1.11; 2.37)	0.013	0.016		1.18 ( 0.69; 2.01)	0.543	0.659		18.83 (13.84; 23.82)
p8	2.17 (1.46; 3.23)	<0.001	<0.001		1.35 ( 0.77; 2.35)	0.293	0.542		26.36 (20.73; 31.99)
p10	1.88 (1.30; 2.73)	<0.001	0.002		1.54 ( 0.91; 2.58)	0.107	0.413		17.15 (12.34; 21.97)
p11	2.00 (1.37; 2.93)	<0.001	0.001		1.12 ( 0.66; 1.91)	0.675	0.698		20.92 (15.73; 26.11)
p12	1.98 (1.41; 2.80)	<0.001	<0.001		1.35 ( 0.84; 2.19)	0.220	0.542		15.90 (11.23; 20.57)
p18	2.24 (1.42; 3.53)	<0.001	0.001		1.29 ( 0.68; 2.43)	0.440	0.621		26.36 (20.73; 31.99)
p20	1.73 (1.27; 2.36)	<0.001	0.001		1.51 ( 0.98; 2.32)	0.065	0.389		20.50 (15.35; 25.66)
p21	1.49 (1.06; 2.10)	0.021	0.023		1.29 ( 0.80; 2.08)	0.289	0.542		14.64 (10.13; 19.16)
p22	1.52 (1.09; 2.11)	0.014	0.017		1.31 ( 0.82; 2.07)	0.261	0.542		16.74 (11.97; 21.50)
p23	1.33 (1.01; 1.75)	0.041	0.041		1.15 ( 0.79; 1.69)	0.461	0.622		15.48 (10.86; 20.10)
p24	1.73 (1.27; 2.35)	<0.001	0.001		1.46 ( 0.95; 2.23)	0.088	0.389		17.57 (12.71; 22.43)
p27	1.38 (1.06; 1.79)	0.016	0.018		1.22 ( 0.85; 1.76)	0.279	0.542		18.41 (13.46; 23.36)
p29	2.60 (1.62; 4.15)	<0.001	<0.001		1.18 ( 0.61; 2.28)	0.621	0.664		27.62 (21.91; 33.32)
p33	1.66 (1.19; 2.31)	0.003	0.004		1.21 ( 0.76; 1.93)	0.416	0.621		17.57 (12.71; 22.43)
p35	2.21 (1.38; 3.54)	0.001	0.002		1.36 ( 0.70; 2.63)	0.365	0.595		23.85 (18.41; 29.29)
p36	1.57 (1.18; 2.09)	0.002	0.003		1.44 ( 0.96; 2.15)	0.078	0.389		16.74 (11.97; 21.50)
p37	2.13 (1.39; 3.29)	<0.001	0.001		1.41 ( 0.77; 2.58)	0.270	0.542		18.41 (13.46; 23.36)
p38	1.73 (1.34; 2.24)	<0.001	<0.001		1.10 ( 0.77; 1.58)	0.595	0.659		16.74 (11.97; 21.50)
p39	2.86 (1.96; 4.17)	<0.001	0.001		1.33 ( 0.78; 2.26)	0.297	0.542		31.38 (25.46; 37.31)
p42	1.94 (1.32; 2.84)	<0.001	0.001		0.91 ( 0.53; 1.56)	0.739	0.739		25.94 (20.34; 31.54)
p44	1.61 (1.12; 2.32)	0.011	0.014		1.16 ( 0.69; 1.93)	0.576	0.659		21.34 (16.11; 26.57)
p46	1.45 (1.03; 2.04)	0.033	0.035		1.18 ( 0.73; 1.90)	0.496	0.640		18.83 (13.84; 23.82)
pCSP	3.10 (1.75; 5.49)	<0.001	<0.001		2.22 (1.00; 4.93)	0.052	0.389		63.60 (57.45; 69.74)
CI, confidence interval; p, p-value: q, q-value obtained by the Simes procedure.
*Ratio of normalized median fluorescence intensity (nMFIs) measured in Mozambican women experiencing infection during pregnancy compared with those not infected, assessed by linear regression adjusted by age, parity, treatment and HIV.
†Ratio of nMFIs measured in multigravid pregnant Mozambican women compared with primigravid, assessed by linear regression adjusted by malaria infectio, age, treatment and HIV.

## Sheet: Table 6
	Time to double	Half-life
Variable	Years (95% CI)*	Years (95% CI)*
Proteins
DBL3X	0.40 (0.26; 0.88)	0.99 (0.56; 4.80)
DBL5ε	0.31 (0.21; 0.61)	0.66 (0.42; 1.65)
DBL6ε	0.53 (0.38; 0.90)	0.83 (0.46; 3.79)
AMA1	1.76 (0.76; ∞)	4.18 (1.86; ∞)
MSP119	0.61 (0.30; ∞)	1.29 (0.69; 9.12)
Peptides
p1	0.62 (0.39; 1.45)	3.66 (0.98; ∞)
p4	1.14 (0.55; ∞)	1.25 (0.62; ∞)
p5	0.45 (0.31; 0.80)	1.33 (0.65; ∞)
p6	0.72 (0.42; 2.64)	0.95 (0.50; 9.50)
p8	0.53 (0.34; 1.14)	0.55 (0.38; 1.02)
p10	0.45 (0.32; 0.77)	0.90 (0.49; 5.91)
p11	0.73 (0.42; 2.66)	2.60 (0.80; ∞)
p12	0.66 (0.42; 1.52)	0.89 (0.52; 3.03)
p18	0.50 (0.32; 1.20)	0.63 (0.40; 1.45)
p20	0.47 (0.33; 0.79)	1.62 (0.70; ∞)
p21	0.62 (0.40; 1.43)	1.40 (0.57; ∞)
p22	0.61 (0.40; 1.22)	2.32 (0.72; ∞)
p23	0.65 (0.42; 1.47)	0.83 (0.44; 6.75)
p24	0.74 (0.43; 2.56)	0.97 (0.49; 151.42)
p27	1.07 (0.60; 5.23)	2.25 (0.85; ∞)
p29	0.41 (0.28; 0.78)	1.23 (0.58; ∞)
p33	0.66 (0.42; 1.53)	1.10 (0.55; 69.09)
p35	0.41 (0.28; 0.78)	0.69 (0.38; 4.05)
p36	0.76 (0.45; 2.47)	0.77 (0.46; 2.39)
p37	0.52 (0.35; 1.03)	1.25 (0.59; ∞)
p38	0.57 (0.40; 1.00)	1.20 (0.61; 68.73)
p39	0.46 (0.31; 0.90)	3.30 (0.87; ∞)
p42	0.83 (0.49; 2.71)	N/E
p44	0.61 (0.36; 1.96)	0.96 (0.49; 20.59)
p46	2.50 (0.74; ∞)	0.68 (0.43; 1.66)
pCSP	0.99 (0.43; ∞)	N/E
CI, confidence interval.
*Log linear mixed effect regression models adjusted by parity, age, treatment and HIV.
N/E, Not estimated due coefficient of regression >1.

## Sheet: Table 7
	Placental infection assessed by histology
	Negative	Positive*	Negative vs Positive
Variable
Levels	geometric mean (SD)	geometric mean (SD)	Ratio (95% CI)†	p
p5	671.76 (1114.9)	1411.34 (2088.86)	1.52 (1.19; 1.93)	<0.001
p8	999.58 (1475.92)	1822.37 (2764.89)	1.65 (1.33; 2.05)	<0.001
Seroprevalences	% (n/N)	% (n/N)	OR (95% CI)‡	p
p5	27 (313/1148)	45 (85/189)	1.65 (1.17; 2.33)	<0.001
p8	28 (325/1148)	46 (87/189)	2.07 (1.46; 2.94)	<0.001
p5+8	42 (483/1148)	63 (119/189)	1.95 (1.37; 2.79)	<0.001
OR, Odds ratio; CI; Confidence interval; p, p-value.
* Positive if malaria parasites or pigment are observed by histology.
†Ratio of normalized median fluorescence intensity (nMFIs) measured in pregnant women with evidence of active or past infection determined by histology compared with those women with no evidence of P. falciparum infection, as assessed by linear regression adjusted by country, parity, age, treatment and HIV.
‡Odds ratio of (sero)prevalences measured in pregnant women with evidence of active or past infection determined by histology compared with those women with no evidence of P. falciparum infection, as assessed by logistic regression adjusted by country, parity, age, treatment and HIV.

## Sheet: Table 8
	2004-2005	2010	2011	2012	2010 vs 2004-2005			iHIV	iParity	2012 vs 2010			iHIV	iParity
Variable	% (n/N)	% (n/N)	% (n/N)	% (n/N)	OR (95% CI)*	Crude p	Adjusted p	Adjusted p	Adjusted p	OR (95% CI)†	Crude p	Adjusted p	Adjusted p	Adjusted p
Microscopy‡	12 (17/146)	2 (3/176)	3 (7/243)	3 (2/72)	N/E	0.002	N/E	N/E	N/E	2.13 (0.33; 13.65)	0.589	0.426	N/E	0.538
qPCR§	25 (37/146)	2 (3/176)	6 (15/243)	6 (4/72)	0.10 (0.01; 0.79)	<0.001	0.029	N/E	0.828	4.68 (0.93; 23.54)	0.116	0.061	0.997	0.158
p5	30 (44/146)	10 (17/176)	19 (47/243)	24 (17/72)	0.14 ( 0.04; 0.50)	<0.001	0.003	0.366	0.108	3.20 ( 1.48; 6.88)	0.005	0.003	0.772	0.355
p8	30 (44/146)	16 (28/176)	21 (52/243)	28 (20/72)	0.43 ( 0.17; 1.11)	0.003	0.081	0.690	0.875	2.17 ( 1.10; 4.28)	0.034	0.026	0.142	0.260
p5+8	46 (65/146)	20 (36/176)	30 (72/243)	38 (27/72)	0.27 (0.11; 0.68)	<0.001	0.005	0.415	0.406	2.49 (1.34; 4.61)	0.006	0.004	0.136	0.362
pCSP	53 (77/146)	36 (63/176)	40 (97/243)	46 (33/72)	0.44 (0.18; 1.06)	0.002	0.067	0.317	0.135	1.70 (0.94; 3.10)	0.142	0.081	0.440	0.086
DBL3X	71 (103/146)	49 (87/176)	49 (119/243)	62 (45/72)	0.25 (0.09; 0.65)	<0.001	0.004	0.765	0.123	1.60 (0.89; 2.87)	0.062	0.117	0.058	0.134
DBL5ε	70 (102/146)	49 (87/176)	51 (124/243)	60 (43/72)	0.21 (0.08; 0.56)	<0.001	0.002	0.456	0.268	1.42 (0.79; 2.54)	0.142	0.244	0.111	0.178
DBL6ε	38 (55/146)	16 (29/176)	22 (53/243)	21 (15/72)	0.29 (0.11; 0.82)	<0.001	0.019	0.683	0.752	1.45 (0.71; 2.97)	0.416	0.312	0.743	0.468
AMA1	98 (143/146)	93 (164/176)	88 (215/243)	92 (66/72)	N/E	0.057	N/E	N/E	N/E	0.79 (0.28; 2.24)	0.677	0.659	0.063	0.571
MSP119	95 (138/146)	94 (165/176)	84 (204/243)	90 (65/72)	0.48 (0.10; 2.34)	0.770	0.364	0.552	0.053	0.62 (0.22; 1.73)	0.343	0.362	0.471	0.861
OR, Odds ratio; CI, Confidence interval; p, p-value.
*Odds ratio of seroprevalences measured in pregnant Mozambican women delivering during 2004-2005 compared with those delivering during 2010 corresponding to a trend of malaria decrease, assessed by logistic regression adjusted by parity, age, treatment and HIV.
†Odds ratio of (sero)prevalences measured in pregnant Mozambican women delivering during 2012 compared with those delivering during 2010 corresponding to a trend of malaria increase, assessed by logistic regression adjusted by parity, age, treatment and HIV.
‡Maternal microscopic infection defined by the presence of P. falciparum parasites in peripheral blood or in placenta on microscopic or histologic examination, respectively.
§Maternal qPCR-positive infection defined by a positive result on qPCR testing in peripheral or placental blood.
iHIV, Interaction term included into the regression model to assess modification of the associations by HIV.
iParity, Interaction term included into the regression model to assess modification of the associations by parity.
N/E, Not estimated due to low and high prevalence of infection and seroresponders, respectivelly.

## Sheet: Table 9
	HIV-uninfected									HIV-infected
	Benin	Gabon	Mozambique	Gabon vs Benin	Mozambique vs Benin			iParity		Kenya	Mozambique	Mozambique vs Kenya			iParity
Variable	% (n/N)	% (n/N)	% (n/N)	OR (95% CI)*	OR (95% CI)*	Crude p	Adjusted p	Adjusted p		% (n/N)	% (n/N)	OR (95% CI)†	Crude p	Adjusted p	Adjusted p
Microscopy‡	15 (110/726)	2 (3/128)	3 (13/481)	0.10 (0.03; 0.32)	0.12 (0.06; 0.22)	<0.001	<0.001	0.132		5 (15/283)	2 (8/331)	0.47 (0.19; 1.14)	0.067	0.095	0.988
qPCR§	46 (332/725)	10 (9/89)	6 (28/452)	0.11 (0.05; 0.23)	0.06 (0.04; 0.10)	<0.001	<0.001	0.870		8 (22/273)	4 (13/327)	0.48 (0.23; 0.99)	0.037	0.046	0.119
p5	41 (354/854)	23 (30/131)	13 (61/485)	0.40 (0.26; 0.62)	0.20 (0.15; 0.28)	<0.001	<0.001	0.715		6 (19/296)	6 (22/362)	0.96 (0.50; 1.82)	0.857	0.894	0.311
p8	42 (359/854)	25 (33/131)	16 (77/485)	0.50 (0.32; 0.76)	0.29 (0.22; 0.39)	<0.001	<0.001	0.378		17 (50/296)	9 (31/362)	0.45 (0.28; 0.73)	0.002	0.001	0.181
p5+8	61 (522/854)	33 (43/131)	24 (115/485)	0.31 (0.21; 0.47)	0.21 (0.16; 0.28)	<0.001	<0.001	0.904		21 (62/296)	14 (49/362)	0.58 (0.38; 0.88)	0.012	0.011	0.128
pCSP	44 (380/854)	23 (30/131)	13 (63/485)	0.37 (0.24; 0.57)	0.19 (0.14; 0.26)	<0.001	<0.001	0.856		21 (61/296)	10 (36/362)	0.41 (0.26; 0.64)	<0.001	<0.001	0.340
DBL3X	89 (762/854)	49 (64/131)	46 (224/485)	0.11 (0.07; 0.16)	0.10 (0.08; 0.14)	<0.001	<0.001	0.945		48 (143/296)	36 (130/362)	0.62 (0.45; 0.85)	0.001	0.004	0.049
DBL5ε	89 (763/854)	37 (48/131)	45 (219/485)	0.06 (0.04; 0.10)	0.10 (0.07; 0.14)	<0.001	<0.001	0.846		31 (91/296)	36 (129/362)	1.33 (0.96; 1.86)	0.186	0.090	0.126
DBL6ε	54 (458/854)	24 (32/131)	15 (73/485)	0.28 (0.18; 0.43)	0.16 (0.12; 0.21)	<0.001	<0.001	0.147		0 (0/296)	10 (35/362)	N/E	N/E	N/E	N/E
AMA1	100 (854/854)	82 (108/131)	93 (450/485)	N/E	N/E	N/E	N/E	N/E		95 (280/296)	93 (335/362)	0.76 (0.40; 1.45)	0.291	0.404	N/E
MSP119	99 (843/854)	84 (110/131)	89 (431/485)	0.08 (0.04; 0.18)	0.13 (0.07; 0.26)	<0.001	<0.001	1.000		88 (261/296)	85 (307/362)	0.73 (0.46; 1.16)	0.212	0.177	0.928
OR, Odds ratio; CI, Confidence interval; p, p-value.
*Odds ratio of seroprevalences measured in HIV-uninfected pregnant women from Gabon and Mozambique compared with pregnant Beninese women assessed by logistic regression adjusted by parity, age and treatment.
†Odds ratio of seroprevalences measured in HIV-infected pregnant women from Mozambique compared with pregnant women from Kenya assessed by logistic regression adjusted by parity, age and treatment.
‡Maternal microscopic infection defined by the presence of P. falciparum parasites in peripheral blood or in placenta on microscopic or histologic examination, respectively.
§Maternal qPCR-positive infection defined by a positive result on qPCR testing in peripheral or placental blood.
iParity, Interaction term included into the regression model to assess modification of the associations by parity.
N/E, Not estimated due to low/high prevalence of seroresponders.

## Sheet: Table 10
	Non-anemic	Anemic	Anemic vs Non-anemic			iHIV	iParity
Variable	% (n/N)	% (n/N)	OR (95% CI)*	Crude p	Adjusted p	Adjusted p	Adjusted p
Microscopy†	7 (79/1206)	9 (70/743)	1.59 (1.12; 2.26)	0.021	0.010	0.319	0.740
qPCR‡	19 (223/1164)	26 (181/702)	1.65 (1.27; 2.14)	<0.001	<0.001	0.934	0.300
p5	21 (280/1315)	25 (206/813)	1.29 (1.03; 1.61)	0.031	0.029	0.467	0.371
p8	25 (330/1315)	27 (220/813)	1.18 (0.95; 1.46)	0.314	0.132	0.193	0.841
p5+8	36 (470/1315)	39 (321/813)	1.26 (1.03; 1.55)	0.083	0.024	0.069	0.650
pCSP	27 (348/1315)	27 (222/813)	1.11 (0.90; 1.37)	0.670	0.333	0.193	0.292
DBL3X	63 (826/1315)	61 (497/813)	1.00 (0.81; 1.24)	0.437	0.998	0.600	0.042
DBL5ε	59 (774/1315)	59 (476/813)	1.01 (0.81; 1.26)	0.888	0.923	0.305	0.063
DBL6ε	27 (355/1315)	30 (243/813)	1.15 (0.92; 1.44)	0.149	0.232	0.469	0.593
AMA1	96 (1256/1315)	95 (771/813)	1.01 (0.66; 1.55)	0.474	0.959	0.182	0.618
MSP119	92 (1213/1315)	91 (739/813)	0.91 (0.66; 1.27)	0.274	0.594	0.651	0.568
OR, Odds ratio; CI, Confidence interval; p, p-value.
*Odds ratio of seroprevalences measured in anemic pregnant women compared with those non-anemic assessed by logistic regression adjusted by country, HIV, parity, age and treatment.
†Maternal microscopic infection defined by the presence of P. falciparum parasites in peripheral blood or in placenta on microscopic or histologic examination, respectively.
‡Maternal qPCR-positive infection was defined by a positive result on qPCR testing in peripheral or placental blood.
iHIV, Interaction term included into the regression model to assess modification of the associations by HIV.
iParity, Interaction term included into the regression model to assess modification of the associations by parity.

[truncated: 2 more sheets: Table 11, Table 12]
